# Supplementary material for: Viscoelastic Polyurethane Foams for Use as Auxiliary Materials in Orthopedics
Source: Materials (Basel). 2021 Dec 24;15(1):133. doi: 10.3390/ma15010133 (PMC8746291; doi:10.3390/ma15010133)
Supplement: Supplementary file 1 [file materials-15-00133-s001.zip]

Archive with 1 entries (1 files):
- materials-1502208-supplementary.pdf
